# Supplementary material for: β-catenin regulates HIV latency and modulates HIV reactivation
Source: PLoS Pathog. 2022 Mar 7;18(3):e1010354. doi: 10.1371/journal.ppat.1010354 (PMC8939789; doi:10.1371/journal.ppat.1010354)
Supplement: S1 Table — (XLSX) [file ppat.1010354.s005.xlsx]

## Sheet: Fig1b
wt LTR	Δ-143	Δ+186	Δ-143+186
1	8.55521	7.97546	7.77064
1	2.66563	2.28446	9.40526
1	2.81315	2.47884	2.5119
1	2.17034	4.63862	6.22948
1	0.656674	1.96985	2.64135
1	3.73573	3.16716	2.51515
1	3.1829	4.56105	3.83894
1	2.10567	2.18681	1.94337
1	3.58986	3.50413	1.68458
1	1.28913	3.11248	1.06434

## Sheet: Fig1c
UT	wt LTR	d-143	d+186	d-143+186
1	0.918458	0.912293	0.911459	0.76801
1	1.0896	0.598813	0.432713	1.60515
1	2.42441	0.64691	0.821469	2.83581
1	1.71742	2.28827	0.84606	2.39642
1	1.97965	1.82416	0.715567	3.15842
1	2.46134	1.93714	1.52337	1.13379
1	5.86924	0.23671	0.485559	0.0998558
1	2.29865	4.36359	2.56875	0.588009
1	0.460195	0.662858	0.724165	0.49819
1	4.16073	1.62124	0.704334	0.842857

## Sheet: Fig1e
WT	MUT
1	1.31551
1	3.24651
1	1.96
1	3.014
1	1.31551
1	3.24651

## Sheet: Fig1f
WT UT	WT ADV	MUT UT	MUT ADV
1	9.07	1	2.21
1	9.87	1	10.8
1	51.166	1	7.232
1	22	1	21.24

## Sheet: Fig1g
	WT			MUT
d3	1	1	1	1.3364	1.0639	1.1274
d5	1	1	1	1.3484	1.3224	1.4895
d7	1	1	1	1.16647	1.26485	1.13

## Sheet: Fig2a
VC	TNFa 10 ng/ml	SAHA 1 μM	PNU 20 μM	PNU 200 μM	ADV 20 nM	ADV 200 nM	ICG 20 μM	ICG 200 μM	iCRT 20 μM	iCRT 200 μM
1	16.648	5.53	1.47	21.24	0.8	12.9	0.4353	23.696	0.8408	1.6032
1	2.73807	18.15	0.936375	5.51443	4.5353	3.31725	0.73	14.13	1.71	2.04
1	8.4804	7.24	2.69	14.77	1.18	2.2	0.21		1.64	1.88
1	7.229		2.9786	3.7366	2.616	8.5358	0.7938	7.0888	0.811	1.5778
1	10.1319	2.5798	0.9301	9.4557	3.0066	11.0103	3.5507	38.0662	0.7687	1.0318
1	7.0209	2.6049	2.9124	4.7815	2.244	19.1907	0.5645	10.5806	0.9174	0.9434

## Sheet: Fig2b
VC	TNFa 10 ng/ml	SAHA 1 μM	PNU 20 μM	PNU 200 μM	ADV 20 nM	ADV 200 nM	ICG 20 μM	ICG 200 μM	iCRT 20 μM	iCRT 200 μM
1	17.6917	33.2294	1.56316	70.9015	3.67875	4.20157	4.9407	20.7324	5.0437	5.458
1	61.5215	42.0462	37.3192	5.68963	5.69686	3.87761	2.8036	2.64987	7.2	14.861
1	16.2906	215.14	10.2	63.5	9.2	10.6	9.47	6.73	1.71	1.95
1	73.95		1.4	9.1	10	28.9	3.8	12.8	3.5	2.4
1	93.29	2.98	2.5	6.1	4.5	27	1.8	2.2	1.2	0.9
1	54.63	2.33	9.9	75.6	10.1	20	5.9	13	1.3	4.5

## Sheet: Fig2c
VC	TNFa 10 ng/ml	SAHA 1 μM	PNU 20 μM	PNU 200 μM	ADV 20 nM	ADV 200 nM	ICG 20 μM	ICG 200 μM
0.11	12.7	1.95	0.45	3.64	0.93	0.86	0.11	0.63
0.037	16	0.5	1.29	4.93	0.39	0.6	0.094	1.33
0.054	10.4	0.23	0.4	0.49	0.19	0.23	0.12	0.52

## Sheet: Fig2d
HIVgag		CTNNB1
scrm	bcat	scrm	bcat
1	5.80665	1	0.0351834
1	9.12242	1	0.0455376
1	4.49645	1	0.0273069
1	9.21183	1	0.0658813
1	4.98235	1	0.0683042
1	9.62636	1	0.0914763

## Sheet: Fig3b
VC	CD3/28	ADV	PNU
0.83	4.59	1.39	1
0.86	4.47	1.66	1.48
0.72	2.71	0.72	1.14
0.28	0.59	0.26	0.31
0.26	1.03	0.29	0.25
0.27	1.83	0.45	0.32
1.1	1.85	1.92	2.34

[truncated: 35 more sheets: Fig3c, Fig3d, Fig3e, Fig3f, Fig3g, Fig4a, Fig4b, Fig4c, Fig4d, Fig4e, Fig4f, Fig 5a, Fig5b, Fig6a, Fig6b, Fig6c, Fig6d, Fig6e, Fig6f, Fig6g …]
